# Supplementary material for: USP39 promotes hepatocellular carcinogenesis through regulating alternative splicing in cooperation with SRSF6/HNRNPC
Source: Cell Death Dis. 2023 Oct 11;14(10):670. doi: 10.1038/s41419-023-06210-3 (PMC10567755; doi:10.1038/s41419-023-06210-3)
Supplement: Supplementary file 2 — Table S1 [file 41419_2023_6210_MOESM2_ESM.xlsx]

## Sheet: Sheet1
Differentially expressed proteins between tumor and non-tumor from CPTAC HCC dataset. Related to Figure 1
SRD5A2	subgroup 1
INHBE	subgroup 1
TTC7B	subgroup 1
IGFALS	subgroup 1
CETP	subgroup 1
FCN3	subgroup 1
GYS1	subgroup 1
KBTBD11	subgroup 1
SACS	subgroup 1
SIPA1	subgroup 1
ALDH1A2	subgroup 1
GLDC	subgroup 1
PNP	subgroup 1
DNAJB9	subgroup 1
SPP2	subgroup 1
PLCD1	subgroup 1
ARVCF	subgroup 1
SORBS1	subgroup 1
CD81	subgroup 1
MYLK	subgroup 1
PGM5	subgroup 1
SEPT4	subgroup 1
CAVIN2	subgroup 1
FERMT2	subgroup 1
EML1	subgroup 1
TNS2	subgroup 1
CTSF	subgroup 1
AKAP12	subgroup 1
PRKAR2B	subgroup 1
AKT1	subgroup 1
LPA	subgroup 1
DMD	subgroup 1
EFHD1	subgroup 1
FAS	subgroup 1
TRIM22	subgroup 1
NAAA	subgroup 1
PRF1	subgroup 1
TM7SF3	subgroup 1
SCARB2	subgroup 1
TMEM192	subgroup 1
FTH1	subgroup 1
FTL	subgroup 1
PRKAR1B	subgroup 1
ARHGAP26	subgroup 1
CAB39L	subgroup 1
MARCO	subgroup 1
CLEC4G	subgroup 1
FCN2	subgroup 1
OIT3	subgroup 1
STAB2	subgroup 1
APOD	subgroup 1
EHD3	subgroup 1
NOS3	subgroup 1
PDE2A	subgroup 1
GPX1	subgroup 1
GPX4	subgroup 1
RPS4Y1	subgroup 1
FCGRT	subgroup 1
NOSTRIN	subgroup 1
MB	subgroup 1
UGT2A3	subgroup 1
HPGD	subgroup 1
TDO2	subgroup 1
AGPAT2	subgroup 1
STOM	subgroup 1
DPYD	subgroup 1
ERP29	subgroup 1
KYNU	subgroup 1
FUCA1	subgroup 1
GALNS	subgroup 1
MBL2	subgroup 1
PRDX4	subgroup 1
H6PD	subgroup 1
PDIA5	subgroup 1
PLSCR4	subgroup 1
RAB33B	subgroup 1
C1RL	subgroup 1
HP	subgroup 1
GNE	subgroup 1
PAPSS2	subgroup 1
CFHR3	subgroup 1
AGXT2	subgroup 1
NNMT	subgroup 1
ERGIC1	subgroup 1
COMT	subgroup 1
PKLR	subgroup 1
TKFC	subgroup 1
SEC14L4	subgroup 1
PRKAB2	subgroup 1
PRKAA1	subgroup 1
PRKAG1	subgroup 1
DDAH1	subgroup 1
DDT	subgroup 1
UPB1	subgroup 1
PHKG2	subgroup 1
PHKA2	subgroup 1
PHKB	subgroup 1
ANXA6	subgroup 1
RTP3	subgroup 1
UGP2	subgroup 1
GPD1	subgroup 1
PFKFB1	subgroup 1
FAH	subgroup 1
XDH	subgroup 1
AKAP2	subgroup 1
PALM2	subgroup 1
ACACB	subgroup 1
MCC	subgroup 1
CDA	subgroup 1
MGLL	subgroup 1
PLIN4	subgroup 1
ADSSL1	subgroup 1
TTPAL	subgroup 1
BBOX1	subgroup 1
GCK	subgroup 1
GCKR	subgroup 1
CAMK2B	subgroup 1
GNAO1	subgroup 1
JMJD7	subgroup 1
BDH2	subgroup 1
HSD17B13	subgroup 1
EHBP1	subgroup 1
STEAP3	subgroup 1
PDLIM5	subgroup 1
TTC39B	subgroup 1
CYP2C18	subgroup 1
FGD4	subgroup 1
PIGR	subgroup 1
GNG12	subgroup 1
TLR3	subgroup 1
TP53I3	subgroup 1
GMPR	subgroup 1
PHKA1	subgroup 1
ATP11C	subgroup 1
SLC46A3	subgroup 1
CYP2C19	subgroup 1
ASPA	subgroup 1
GSTT1	subgroup 1
STS	subgroup 1
SLC4A4	subgroup 1
PHYHD1	subgroup 1
PLA2G16	subgroup 1
THAP4	subgroup 1
VPS35L	subgroup 1
ECHDC1	subgroup 1
TPD52L1	subgroup 1
TREX1	subgroup 1
COPZ2	subgroup 1
HMGN5	subgroup 1
KMO	subgroup 1
ALDH8A1	subgroup 1
ARG1	subgroup 1
GDA	subgroup 1
APBA1	subgroup 1
ACO1	subgroup 1
ALDOB	subgroup 1
FBP1	subgroup 1
APOL3	subgroup 1
GBP7	subgroup 1
GRB14	subgroup 1
SDSL	subgroup 1
ETNPPL	subgroup 1
SDS	subgroup 1
CCDC25	subgroup 1
PLPBP	subgroup 1
MT2A	subgroup 1
MSRA	subgroup 1
SLC39A14	subgroup 1
SLC22A7	subgroup 1
GBA3	subgroup 1
HAO2	subgroup 1
CA2	subgroup 1
UROC1	subgroup 1
SPTBN2	subgroup 1
GYS2	subgroup 1
PYGL	subgroup 1
BCO2	subgroup 1
PHYKPL	subgroup 1
SLC22A1	subgroup 1
CMBL	subgroup 1
GBE1	subgroup 1
ACMSD	subgroup 1
AKR1D1	subgroup 1
HSD17B6	subgroup 1
RDH16	subgroup 1
FGGY	subgroup 1
AGL	subgroup 1
PGM1	subgroup 1
ABLIM3	subgroup 1
MYO1B	subgroup 1
SRD5A1	subgroup 1
ANO1	subgroup 1
SLC16A2	subgroup 1
TXNRD1	subgroup 1
SQSTM1	subgroup 1
TAX1BP1	subgroup 1
ALDH1A1	subgroup 1
PTGR1	subgroup 1
UGT1A9	subgroup 1
CES1	subgroup 1
UGT1A6	subgroup 1
AKR1B10	subgroup 1
MAP2	subgroup 1
GPX2	subgroup 1
UGT1A1	subgroup 1
REEP5	subgroup 1
RETSAT	subgroup 1
MGST2	subgroup 1
STBD1	subgroup 1
UGT1A3	subgroup 1
UGT1A4	subgroup 1
ACSS3	subgroup 1
AOX1	subgroup 1
TTPA	subgroup 1
MME	subgroup 1
ABHD6	subgroup 1
ACSL5	subgroup 1
AQP9	subgroup 1
HEPACAM	subgroup 1
CNDP2	subgroup 1
MOCOS	subgroup 1
LAP3	subgroup 1
PCMTD1	subgroup 1
HYI	subgroup 1
CYP39A1	subgroup 1
ACYP2	subgroup 1
RMDN2	subgroup 1
OCIAD2	subgroup 1
ABCC9	subgroup 1
KYAT3	subgroup 1
METTL7B	subgroup 1
RDH5	subgroup 1
CYP1A2	subgroup 1
ADH1B	subgroup 1
ADH4	subgroup 1
ADH6	subgroup 1
ST3GAL6	subgroup 1
SULT1B1	subgroup 1
UFSP2	subgroup 1
UGT2B10	subgroup 1
UGT2B15	subgroup 1
UGT2B7	subgroup 1
ADH1A	subgroup 1
ADH1C	subgroup 1
ABCA8	subgroup 1
THNSL2	subgroup 1
GPT	subgroup 1
HPD	subgroup 1
DCXR	subgroup 1
GRHPR	subgroup 1
MTHFD1	subgroup 1
SEC14L2	subgroup 1
SLC27A5	subgroup 1
CYP8B1	subgroup 1
HSD11B1	subgroup 1
GSTZ1	subgroup 1
AADAT	subgroup 1
TTC36	subgroup 1
ASPDH	subgroup 1
CYP2B6	subgroup 1
NAT2	subgroup 1
TMOD1	subgroup 1
ABCB4	subgroup 1
ABHD2	subgroup 1
PEX11G	subgroup 1
SENP8	subgroup 1
FBXL8	subgroup 1
PNPLA7	subgroup 1
ABCG5	subgroup 1
ABCG8	subgroup 1
DIO1	subgroup 1
C19orf12	subgroup 1
SULT2A1	subgroup 1
DPYS	subgroup 1
SHMT1	subgroup 1
SLC27A2	subgroup 1
ACSL1	subgroup 1
UGT2B4	subgroup 1
TMEM53	subgroup 1
MGST1	subgroup 1
SHMT2	subgroup 1
PCDH1	subgroup 1
SLCO1B1	subgroup 1
GYG2	subgroup 1
APEH	subgroup 1
SLC37A4	subgroup 1
QDPR	subgroup 1
SLC25A11	subgroup 1
FAHD2A	subgroup 1
MPDZ	subgroup 1
ACY1	subgroup 1
PRODH2	subgroup 1
CIDEB	subgroup 1
FTCD	subgroup 1
MISP3	subgroup 1
PALM3	subgroup 1
CES3	subgroup 1
IYD	subgroup 1
PDK4	subgroup 1
ACOT12	subgroup 1
CYP4V2	subgroup 1
APOA5	subgroup 1
PLIN5	subgroup 1
PLPP3	subgroup 1
ALAD	subgroup 1
SELENBP1	subgroup 1
PEBP1	subgroup 1
SORD	subgroup 1
ECI1	subgroup 1
ALDH5A1	subgroup 1
ECI2	subgroup 1
L2HGDH	subgroup 1
SLC25A42	subgroup 1
MAOA	subgroup 1
MAOB	subgroup 1
FMO4	subgroup 1
THNSL1	subgroup 1
PAFAH2	subgroup 1
ACAA1	subgroup 1
ACAD11	subgroup 1
ACOX2	subgroup 1
HAO1	subgroup 1
DHRS4	subgroup 1
PIPOX	subgroup 1
ACOX1	subgroup 1
CAT	subgroup 1
EHHADH	subgroup 1
PECR	subgroup 1
AGXT	subgroup 1
PXMP2	subgroup 1
LHPP	subgroup 1
SLC25A16	subgroup 1
FUOM	subgroup 1
ECHS1	subgroup 1
PRDX3	subgroup 1
GJB1	subgroup 1
AFMID	subgroup 1
GPAM	subgroup 1
ABCB11	subgroup 1
CBR1	subgroup 1
SOD1	subgroup 1
PCTP	subgroup 1
ALDH1L1	subgroup 1
MAT1A	subgroup 1
SCRN2	subgroup 1
CYP2D6	subgroup 1
CYP4F11	subgroup 1
CYP4F2	subgroup 1
ABHD14B	subgroup 1
PNPO	subgroup 1
CYP4F12	subgroup 1
CYP4F3	subgroup 1
PQLC1	subgroup 1
SLCO2B1	subgroup 1
MASP2	subgroup 1
PON1	subgroup 1
CRYL1	subgroup 1
CYB5A	subgroup 1
MARC2	subgroup 1
DCAF11	subgroup 1
RIDA	subgroup 1
CYP4A11	subgroup 1
CYP2C8	subgroup 1
CYP2C9	subgroup 1
GNG7	subgroup 1
LMF1	subgroup 1
DOLPP1	subgroup 1
NMRAL1	subgroup 1
PYROXD2	subgroup 1
ALDH1B1	subgroup 1
D2HGDH	subgroup 1
IDNK	subgroup 1
QPRT	subgroup 1
ESPN	subgroup 1
HDAC6	subgroup 1
STARD10	subgroup 1
GIPC2	subgroup 1
CALML4	subgroup 1
MYO7A	subgroup 1
CRYM	subgroup 1
CYP2A6	subgroup 1
REEP6	subgroup 1
DHRS1	subgroup 1
SLC10A1	subgroup 1
BAAT	subgroup 1
DAO	subgroup 1
AKR1A1	subgroup 1
ACBD4	subgroup 1
HAGH	subgroup 1
SCP2	subgroup 1
KYAT1	subgroup 1
AADAC	subgroup 1
ABCA6	subgroup 1
CYP2J2	subgroup 1
LIMS2	subgroup 1
STARD5	subgroup 1
PRKAG2	subgroup 1
SORBS2	subgroup 1
FARP2	subgroup 1
ANXA9	subgroup 1
PPL	subgroup 1
SRCIN1	subgroup 1
FAAH	subgroup 1
CES2	subgroup 1
FMO3	subgroup 1
ACADL	subgroup 1
AKR7A2	subgroup 1
AKR7A3	subgroup 1
PDLIM2	subgroup 1
ALDH9A1	subgroup 1
EPHX2	subgroup 1
ESD	subgroup 1
ADK	subgroup 1
DNPEP	subgroup 1
KHK	subgroup 1
RBKS	subgroup 1
EI24	subgroup 1
PCYOX1	subgroup 1
DYNLL2	subgroup 1
PGRMC1	subgroup 1
PGRMC2	subgroup 1
CGNL1	subgroup 1
MTHFS	subgroup 1
C11orf54	subgroup 1
NIT2	subgroup 1
ENOSF1	subgroup 1
RAB17	subgroup 1
ENTPD5	subgroup 1
SLC6A1	subgroup 1
ISOC1	subgroup 1
SEPSECS	subgroup 1
TAPT1	subgroup 1
NQO2	subgroup 1
TPMT	subgroup 1
NMRK1	subgroup 1
EPM2A	subgroup 1
NHLRC1	subgroup 1
LACTB	subgroup 1
AK3	subgroup 1
SLC25A15	subgroup 1
ETFB	subgroup 1
ETFRF1	subgroup 1
SFXN5	subgroup 1
HADHA	subgroup 1
SLC25A20	subgroup 1
PNMA2	subgroup 1
TST	subgroup 1
DECR1	subgroup 1
HIBCH	subgroup 1
MMAB	subgroup 1
ACOT13	subgroup 1
AMT	subgroup 1
FXN	subgroup 1
SCO1	subgroup 1
ACADS	subgroup 1
HMGCS2	subgroup 1
ACADVL	subgroup 1
RILP	subgroup 1
NAXD	subgroup 1
CLYBL	subgroup 1
PCCA	subgroup 1
PCCB	subgroup 1
OXNAD1	subgroup 1
MCCC1	subgroup 1
MCCC2	subgroup 1
HADH	subgroup 1
DBT	subgroup 1
HSD17B10	subgroup 1
COQ3	subgroup 1
CPT2	subgroup 1
DHTKD1	subgroup 1
AIFM1	subgroup 1
AK2	subgroup 1
ACADM	subgroup 1
COQ9	subgroup 1
SDHC	subgroup 1
SDHA	subgroup 1
SDHB	subgroup 1
ATP5MG	subgroup 1
SUCLG1	subgroup 1
SUCLG2	subgroup 1
NNT	subgroup 1
OGDHL	subgroup 1
CHDH	subgroup 1
DMGDH	subgroup 1
SARDH	subgroup 1
CYP7B1	subgroup 1
GLOD5	subgroup 1
FDXR	subgroup 1
CRYZ	subgroup 1
HIBADH	subgroup 1
IVD	subgroup 1
ALDH4A1	subgroup 1
HMGCL	subgroup 1
MMAA	subgroup 1
NUDT6	subgroup 1
CDNF	subgroup 1
HINT2	subgroup 1
ADHFE1	subgroup 1
LDHD	subgroup 1
MLYCD	subgroup 1
CBR4	subgroup 1
HSD17B8	subgroup 1
GOT2	subgroup 1
MCEE	subgroup 1
ETFDH	subgroup 1
SUOX	subgroup 1
GLYCTK	subgroup 1
SPRYD4	subgroup 1
FECH	subgroup 1
ACAT1	subgroup 1
ACAA2	subgroup 1
GLYATL1	subgroup 1
PC	subgroup 1
OTC	subgroup 1
BDH1	subgroup 1
GLYAT	subgroup 1
ABAT	subgroup 1
PCK2	subgroup 1
ACSM2A	subgroup 1
ACSM2B	subgroup 1
ACSM5	subgroup 1
ECHDC2	subgroup 1
ACSM3	subgroup 1
BCKDK	subgroup 1
ECHDC3	subgroup 1
NIPSNAP3A	subgroup 1
AKR1C3	subgroup 1
TSFM	subgroup 1
AGMAT	subgroup 1
AK4	subgroup 1
MMACHC	subgroup 1
PLK1	subgroup 1
WDR63	subgroup 1
DBI	subgroup 1
PCBD1	subgroup 1
MVK	subgroup 1
ACAT2	subgroup 1
ACSS2	subgroup 1
PHGDH	subgroup 1
DDC	subgroup 1
HOGA1	subgroup 1
GNMT	subgroup 1
ALDH2	subgroup 1
NDRG2	subgroup 1
ALDH7A1	subgroup 1
BCKDHA	subgroup 1
BCKDHB	subgroup 1
MUT	subgroup 1
PON3	subgroup 1
METTL7A	subgroup 1
RBP5	subgroup 1
GCAT	subgroup 1
NAGS	subgroup 1
CPS1	subgroup 1
GCDH	subgroup 1
AASS	subgroup 1
ALDH6A1	subgroup 1
GAMT	subgroup 1
HEBP1	subgroup 1
CRADD	subgroup 1
ABCC6	subgroup 1
SLC9A3R2	subgroup 1
PTMS	subgroup 1
DNAJC25	subgroup 1
HAAO	subgroup 1
ACY3	subgroup 1
LIME1	subgroup 1
GCHFR	subgroup 1
PBLD	subgroup 1
GSTA1	subgroup 1
GSTA2	subgroup 1
SULT1A1	subgroup 1
SULT1A2	subgroup 1
BLVRB	subgroup 1
BHMT	subgroup 1
BHMT2	subgroup 1
GPT2	subgroup 1
PCK1	subgroup 1
TAT	subgroup 1
CTH	subgroup 1
HGD	subgroup 1
PRODH	subgroup 1
ASS1	subgroup 1
GLS2	subgroup 1
CBSL	subgroup 1
GATD3A	subgroup 1
NAPRT	subgroup 1
ACSF3	subgroup 1
APRT	subgroup 1
SELENOO	subgroup 1
AKR1C4	subgroup 1
CA5A	subgroup 1
ESRP2	subgroup 1
LARP1B	subgroup 1
SLC7A2	subgroup 1
SLC38A3	subgroup 1
SLC38A4	subgroup 1
COQ4	subgroup 1
ENDOG	subgroup 1
NAPEPLD	subgroup 1
ASPG	subgroup 1
ENO3	subgroup 1
COX7A2	subgroup 1
MT−CO2	subgroup 1
NDUFA4	subgroup 1
COX5A	subgroup 1
COX7B	subgroup 1
MT−ND5	subgroup 1
NDUFA11	subgroup 1
NDUFB3	subgroup 1
NDUFA10	subgroup 1
NDUFS5	subgroup 1
NDUFB7	subgroup 1
NDUFS6	subgroup 1
NDUFS4	subgroup 1
NDUFA12	subgroup 1
NDUFA9	subgroup 1
NDUFB4	subgroup 1
NDUFA7	subgroup 1
NDUFB8	subgroup 1
NDUFB1	subgroup 1
MT−ND2	subgroup 1
NDUFC2	subgroup 1
MT−ND1	subgroup 1
NDUFV3	subgroup 1
NDUFA6	subgroup 1
NDUFV1	subgroup 1
NDUFS1	subgroup 1
NDUFV2	subgroup 1
ERLIN1	subgroup 1
ERLIN2	subgroup 1
RNF170	subgroup 1
HNMT	subgroup 1
SCLY	subgroup 1
GCSH	subgroup 1
ZADH2	subgroup 1
GSTO1	subgroup 1
ACADSB	subgroup 1
SFXN2	subgroup 1
CYP3A7−CYP3A51P	subgroup 1
CYP3A4	subgroup 1
CYP3A5	subgroup 1
GLUD1	subgroup 1
NADK2	subgroup 1
CYP2E1	subgroup 1
SLC6A12	subgroup 1
AGMO	subgroup 1
RGN	subgroup 1
FMO5	subgroup 1
SLC2A2	subgroup 1
BOK	subgroup 1
COBLL1	subgroup 1
CDO1	subgroup 1
SLC22A3	subgroup 1
SLCO1B3	subgroup 1
PACSIN3	subgroup 1
SSFA2	subgroup 1
FAM151A	subgroup 1
LIPC	subgroup 1
OAT	subgroup 1
PLIN1	subgroup 1
SLC26A1	subgroup 1
SLC39A5	subgroup 1
GSTM1	subgroup 1
SPHK2	subgroup 1
SULT1E1	subgroup 1
ARSD	subgroup 1
ARSE	subgroup 1
DNAJC12	subgroup 1
GAS2	subgroup 1
ADH5	subgroup 1
MTTP	subgroup 1
PAH	subgroup 1
ABHD15	subgroup 1
PDE3B	subgroup 1
ILVBL	subgroup 1
PGPEP1	subgroup 1
CFL2	subgroup 1
ENPP1	subgroup 1
CA14	subgroup 1
GPHN	subgroup 1
ARF6	subgroup 1
IQGAP2	subgroup 1
NAT8	subgroup 1
TTC38	subgroup 1
PLEKHA7	subgroup 1
SLC9B2	subgroup 1
ITGA1	subgroup 1
NSUN6	subgroup 1
BCHE	subgroup 1
TMED1	subgroup 1
SERPINA11	subgroup 1
HSD17B12	subgroup 1
RDH11	subgroup 1
HDDC3	subgroup 1
MDP1	subgroup 1
CD82	subgroup 1
GSTT2B	subgroup 1
EXOC3L4	subgroup 1
SLC22A9	subgroup 1
PPP1R1A	subgroup 1
UAP1	subgroup 1
GALM	subgroup 1
GALT	subgroup 1
SLC2A9	subgroup 1
G6PC	subgroup 1
PPIF	subgroup 1
HSD17B2	subgroup 1
MPC1	subgroup 1
MPC2	subgroup 1
HAL	subgroup 1
ASL	subgroup 1
AMDHD1	subgroup 1
GOT1	subgroup 1
SLC13A5	subgroup 1
ASGR1	subgroup 1
ASGR2	subgroup 1
MPDU1	subgroup 1
SAT2	subgroup 2
GGACT	subgroup 2
GLOD4	subgroup 2
SHPK	subgroup 2
CKB	subgroup 2
TPSAB1	subgroup 2
GSTM2	subgroup 2
HSPA12A	subgroup 2
RBP1	subgroup 2
ISYNA1	subgroup 2
SERPINH1	subgroup 2
ARMCX3	subgroup 2
GSPT2	subgroup 2
CKAP4	subgroup 2
IKBIP	subgroup 2
FBLN1	subgroup 2
FN1	subgroup 2
CDHR2	subgroup 2
GGT1	subgroup 2
EPPK1	subgroup 2
PLIN2	subgroup 2
CAPG	subgroup 2
LGALS3	subgroup 2
ACSL4	subgroup 2
SDC4	subgroup 2
FAM3C	subgroup 2
GBP2	subgroup 2
ANXA2	subgroup 2
S100A10	subgroup 2
CLIC6	subgroup 2
PEA15	subgroup 2
ENAH	subgroup 2
STK39	subgroup 2
MASP1	subgroup 2
PTER	subgroup 2
CYB5R2	subgroup 2
NCALD	subgroup 2
ANXA13	subgroup 2
BAIAP2L1	subgroup 2
ERICH5	subgroup 2
HKDC1	subgroup 2
VNN1	subgroup 2
BCAT2	subgroup 2
ABCC4	subgroup 2
SCGN	subgroup 2
PODXL	subgroup 2
CDH13	subgroup 2
PLVAP	subgroup 2
NID1	subgroup 2
MCAM	subgroup 2
LAMA4	subgroup 2
LAMB1	subgroup 2
CD93	subgroup 2
SPARC	subgroup 2
COL4A1	subgroup 2
VWA1	subgroup 2
COL15A1	subgroup 2
THY1	subgroup 2
VCAN	subgroup 2
THBS1	subgroup 2
POSTN	subgroup 2
THBS2	subgroup 2
OLFML1	subgroup 2
OLFML3	subgroup 2
DPT	subgroup 2
PODN	subgroup 2
COL14A1	subgroup 2
DCN	subgroup 2
ASPN	subgroup 2
OGN	subgroup 2
PRELP	subgroup 2
BGN	subgroup 2
LUM	subgroup 2
NPNT	subgroup 2
ANGPTL2	subgroup 2
TIMP3	subgroup 2
PRPH	subgroup 2
DES	subgroup 2
CNN1	subgroup 2
MYH11	subgroup 2
CRYAB	subgroup 2
CNRIP1	subgroup 2
CAVIN3	subgroup 2
EHD2	subgroup 2
ANK3	subgroup 2
COLEC11	subgroup 2
CYGB	subgroup 2
PALM	subgroup 2
EGFL7	subgroup 2
COL6A2	subgroup 2
COL6A3	subgroup 2
GUCY1A1	subgroup 2
GUCY1B1	subgroup 2
PPP1R12B	subgroup 2
SUSD2	subgroup 2
HSPB6	subgroup 2
ENG	subgroup 2
PROCR	subgroup 2
MYH10	subgroup 2
SOD3	subgroup 2
PTGIS	subgroup 2
SGCD	subgroup 2
CACNA2D1	subgroup 2
EMILIN1	subgroup 2
PLAC9	subgroup 2
TPM1	subgroup 2
PRKG1	subgroup 2
TGFB1I1	subgroup 2
MYL9	subgroup 2
NEXN	subgroup 2
SYNPO2	subgroup 2
BST1	subgroup 2
ENDOD1	subgroup 2
COL6A6	subgroup 2
STEAP4	subgroup 2
AOC3	subgroup 2
COLEC10	subgroup 2
ART4	subgroup 2
ANGPTL6	subgroup 2
PLCXD3	subgroup 2
GPM6A	subgroup 2
ITGA9	subgroup 2
SPON1	subgroup 2
GGT5	subgroup 2
TNXB	subgroup 2
APCS	subgroup 2
TNS1	subgroup 2
RSU1	subgroup 2
ILK	subgroup 2
PARVA	subgroup 2
MMRN1	subgroup 2
ITGB3	subgroup 2
ITGA2B	subgroup 2
PPBP	subgroup 2
CA3	subgroup 2
DMTN	subgroup 2
SNCA	subgroup 2
ADD2	subgroup 2
AHSP	subgroup 2
EPB42	subgroup 2
ANK1	subgroup 2
SLC4A1	subgroup 2
SPTA1	subgroup 2
SPTB	subgroup 2
HBB	subgroup 2
CA1	subgroup 2
HBA1	subgroup 2
AHNAK2	subgroup 2
CHI3L1	subgroup 2
NXN	subgroup 2
ALPL	subgroup 2
ANTXR2	subgroup 2
RETN	subgroup 2
RNASE3	subgroup 2
CTSG	subgroup 2
PRTN3	subgroup 2
ANXA3	subgroup 2
BPI	subgroup 2
AZU1	subgroup 2
S100A8	subgroup 2
MMP9	subgroup 2
ELANE	subgroup 2
CAMP	subgroup 2
LTF	subgroup 2
S100A12	subgroup 2
MMP8	subgroup 2
MPO	subgroup 2
RNASE2	subgroup 2
EPX	subgroup 2
PRG2	subgroup 2
CLEC4M	subgroup 2
LILRB5	subgroup 2
SIGLEC1	subgroup 2
VSIG4	subgroup 2
MRC1	subgroup 2
STAB1	subgroup 2
FCGR2B	subgroup 2
GNG2	subgroup 2
SLC9A9	subgroup 2
CLIC2	subgroup 2
GIMAP8	subgroup 2
CYP2S1	subgroup 2
FABP3	subgroup 2
HMOX1	subgroup 2
MZB1	subgroup 2
SPN	subgroup 2
SEPT1	subgroup 2
GIMAP4	subgroup 2
IL16	subgroup 2
GZMK	subgroup 2
CD8A	subgroup 2
GZMA	subgroup 2
FCN1	subgroup 2
PTK2B	subgroup 2
PLA2G4A	subgroup 2
BASP1	subgroup 2
PLCB2	subgroup 2
PRKCB	subgroup 2
COTL1	subgroup 2
MYO1F	subgroup 2
ADA2	subgroup 2
GSTP1	subgroup 2
EHD1	subgroup 2
CD4	subgroup 2
EPB41L3	subgroup 2
TBXAS1	subgroup 2
STX11	subgroup 2
CYBA	subgroup 2
HK3	subgroup 2
FCGR3A	subgroup 2
CYBB	subgroup 2
FCER1G	subgroup 2
MRPL12	subgroup 2
MRPL53	subgroup 2
DAP3	subgroup 3
MRPS21	subgroup 3
MRPL48	subgroup 3
MRPL24	subgroup 3
MRPL40	subgroup 3
MRPL41	subgroup 3
MRPL51	subgroup 3
MRPS18A	subgroup 3
SSBP1	subgroup 3
ABCF2	subgroup 3
RHEB	subgroup 3
TMEM70	subgroup 3
DARS2	subgroup 3
HARS2	subgroup 3
COA7	subgroup 3
PTCD1	subgroup 3
TIMM50	subgroup 3
TOMM5	subgroup 3
NDUFAF4	subgroup 3
THEM4	subgroup 3
CRELD2	subgroup 3
MANF	subgroup 3
CSNK2B	subgroup 3
TFPI	subgroup 3
KDELR1	subgroup 3
RARRES2	subgroup 3
APOH	subgroup 3
CFH	subgroup 3
CHCHD2	subgroup 3
CMC1	subgroup 3
TIMM9	subgroup 3
GRN	subgroup 3
GLRX	subgroup 3
TUBB8	subgroup 3
TXN	subgroup 3
APIP	subgroup 3
SSSCA1	subgroup 3
DPP4	subgroup 3
ITGA6	subgroup 3
ABCD1	subgroup 3
ATOX1	subgroup 3
DUT	subgroup 3
APOE	subgroup 3
TMEM106B	subgroup 3
GBA	subgroup 3
TMEM201	subgroup 3
CBX8	subgroup 3
PHC2	subgroup 3
SFN	subgroup 3
CAP2	subgroup 3
HSPA1B	subgroup 3
SCAMP3	subgroup 3
MSTO1	subgroup 3
UBE2Q1	subgroup 3
GOLPH3L	subgroup 3
ADAR	subgroup 3
UBAP2L	subgroup 3
GORAB	subgroup 3
SHC1	subgroup 3
TP53BP2	subgroup 3
GGPS1	subgroup 3
TBCE	subgroup 3
APH1A	subgroup 3
BROX	subgroup 3
BANF1	subgroup 3
CD46	subgroup 3
IRF2BP2	subgroup 3
TARBP1	subgroup 3
PRCC	subgroup 3
C1orf35	subgroup 3
PARP1	subgroup 3
PRC1	subgroup 3
CHD1L	subgroup 3
CACYBP	subgroup 3
IPO9	subgroup 3
HLTF	subgroup 3
RAD1	subgroup 3
RFC1	subgroup 3
RFC3	subgroup 3
RFC5	subgroup 3
RFC2	subgroup 3
RFC4	subgroup 3
PMF1	subgroup 3
DNAJC9	subgroup 3
LIG1	subgroup 3
RBBP7	subgroup 3
GMPS	subgroup 3
NCBP1	subgroup 3
NASP	subgroup 3
MSH2	subgroup 3
MSH6	subgroup 3
MCM3	subgroup 3
MCM7	subgroup 3
MCM2	subgroup 3
MCM6	subgroup 3
MCM4	subgroup 3
MCM5	subgroup 3
FEN1	subgroup 3
PCNA	subgroup 3
HAT1	subgroup 3
PPM1G	subgroup 3
POLE3	subgroup 3
RBBP4	subgroup 3
RCC2	subgroup 3
NAP1L1	subgroup 3
STMN1	subgroup 3
IGF2BP3	subgroup 3
MAD2L1	subgroup 3
KIF4A	subgroup 3
NCAPG	subgroup 3
SMC2	subgroup 3
SMC4	subgroup 3
RRM2	subgroup 3
MKI67	subgroup 3
TOP2A	subgroup 3
CAD	subgroup 3
YWHAQ	subgroup 3
PRMT3	subgroup 3
DDX39A	subgroup 3
RRM1	subgroup 3
SAAL1	subgroup 3
NUDT1	subgroup 3
PSPH	subgroup 3
RPS6KA3	subgroup 3
PM20D2	subgroup 3
SRP14	subgroup 3
SRP9	subgroup 3
SERF2	subgroup 3
TMA7	subgroup 3
C11orf58	subgroup 3
C19orf53	subgroup 3
HMGN1	subgroup 3
HIST1H1B	subgroup 3
PTMA	subgroup 3
ANP32E	subgroup 3
VRK1	subgroup 3
FUS	subgroup 3
HNRNPA1	subgroup 3
APEX1	subgroup 3
SSRP1	subgroup 3
SUPT16H	subgroup 3
C7orf50	subgroup 3
NELFE	subgroup 3
NUP153	subgroup 3
ATAD2	subgroup 3
XPO5	subgroup 3
THOC5	subgroup 3
THOC1	subgroup 3
THOC2	subgroup 3
MORF4L2	subgroup 3
LIG3	subgroup 3
XRCC1	subgroup 3
HNRNPUL1	subgroup 3
SAE1	subgroup 3
UBA2	subgroup 3
KIN	subgroup 3
CDC73	subgroup 3
PAF1	subgroup 3
ALYREF	subgroup 3
HNRNPU	subgroup 3
RBMX	subgroup 3
HNRNPDL	subgroup 3
HNRNPLL	subgroup 3
PPIG	subgroup 3
U2AF1L5	subgroup 3
U2AF2	subgroup 3
BUD31	subgroup 3
RNMT	subgroup 3
PRPF6	subgroup 3
SRSF9	subgroup 3
ASNS	subgroup 3
PUS7	subgroup 3
WDR4	subgroup 3
DDX21	subgroup 3
NOP14	subgroup 3
RRP12	subgroup 3
NGDN	subgroup 3
AATF	subgroup 3
NOL10	subgroup 3
NAT10	subgroup 3
DDX47	subgroup 3
ESF1	subgroup 3
BZW2	subgroup 3
UTP25	subgroup 3
RRP9	subgroup 3
NCL	subgroup 3
WDR12	subgroup 3
NPM3	subgroup 3
FBL	subgroup 3
RUVBL1	subgroup 3
REXO4	subgroup 3
GPATCH4	subgroup 3
PAK1IP1	subgroup 3
RRP15	subgroup 3
BRIX1	subgroup 3
EBNA1BP2	subgroup 3
RBM28	subgroup 3
NPM1	subgroup 3
RPF2	subgroup 3
RRS1	subgroup 3
MRTO4	subgroup 3
NIP7	subgroup 3
NOP2	subgroup 3
GNL3	subgroup 3
PPAN	subgroup 3
RSL1D1	subgroup 3
GTPBP4	subgroup 3
NIFK	subgroup 3
PES1	subgroup 3
GNL2	subgroup 3
FTSJ3	subgroup 3
RRP1	subgroup 3
SRFBP1	subgroup 3
TCOF1	subgroup 3
NOM1	subgroup 3
ZNF622	subgroup 3
CCDC86	subgroup 3
NOL7	subgroup 3
PRKDC	subgroup 3
NUDCD1	subgroup 3
PUF60	subgroup 3
POLR1E	subgroup 3
SMN2	subgroup 3
TOP1	subgroup 3
NDRG1	subgroup 3
FADS2	subgroup 3
TFRC	subgroup 3
ACSL3	subgroup 3
PSAT1	subgroup 3
NPC1	subgroup 3
STIP1	subgroup 3
ATG9A	subgroup 3
SLC12A9	subgroup 3
CLGN	subgroup 3
GDPD1	subgroup 3
F10	subgroup 3
F2	subgroup 3
MICU2	subgroup 3
MSI1	subgroup 3
IGF2BP2	subgroup 3
LRRC1	subgroup 3
IGF2BP1	subgroup 3
ARID3A	subgroup 3
ZCCHC3	subgroup 3
NT5DC2	subgroup 3
TRIM24	subgroup 3
CBX3	subgroup 3
TRIM28	subgroup 3
VIL1	subgroup 3
GPC3	subgroup 3
IRF2BP1	subgroup 3
SMARCA1	subgroup 3
PUS1	subgroup 3
CHKA	subgroup 3
PHYHIPL	subgroup 3
STXBP6	subgroup 3
GGH	subgroup 3
SDC2	subgroup 3
DNAJC2	subgroup 3
HSPA14	subgroup 3
EPS8L3	subgroup 3
CBX4	subgroup 3
ROBO1	subgroup 3
C8orf33	subgroup 3
GRWD1	subgroup 3
DDX24	subgroup 3
IMPAD1	subgroup 3
ITGA2	subgroup 3
TACC1	subgroup 3
TPD52	subgroup 3
ZNF706	subgroup 3
NARS	subgroup 3
HSPA4	subgroup 3
SLC12A7	subgroup 3
ATP6V1C1	subgroup 3
NEU1	subgroup 3
BAG2	subgroup 3
HSPH1	subgroup 3
HSP90AB1	subgroup 3
TOMM34	subgroup 3
CPD	subgroup 3
SLC35B2	subgroup 3
ACBD3	subgroup 3
GOLPH3	subgroup 3
GOLM1	subgroup 3
TMEM165	subgroup 3
ARL2	subgroup 3
TBCD	subgroup 3
TM9SF2	subgroup 3
ARFRP1	subgroup 3
TM9SF4	subgroup 3
GDAP1	subgroup 3
BOLA2	subgroup 3
CD2BP2	subgroup 3
DCTPP1	subgroup 3
SLC35A2	subgroup 3
MAGED1	subgroup 3
MAGED2	subgroup 3
RBM3	subgroup 3
SLC1A4	subgroup 3
HMGB3	subgroup 3
FAM50A	subgroup 3
PHF6	subgroup 3
CDKN2AIPNL	subgroup 3
TRMT6	subgroup 3
TRMT61A	subgroup 3
SUB1	subgroup 3
RECQL	subgroup 3
RTF2	subgroup 3
ATP1B3	subgroup 3
G6PD	subgroup 3
BCAT1	subgroup 3
FABP5	subgroup 3
SDF2	subgroup 3
P4HA2	subgroup 3
PLOD2	subgroup 3
CRTAP	subgroup 3
RCN2	subgroup 3
SOAT1	subgroup 3
AACS	subgroup 3
HS2ST1	subgroup 3
PYCR1	subgroup 3
PYCR2	subgroup 3
AKAP8L	subgroup 3
L1RE1	subgroup 3
RIOX2	subgroup 3
MTHFD1L	subgroup 3
CMSS1	subgroup 3
SRPK1	subgroup 3
JMJD6	subgroup 3
SPATS2	subgroup 3
CANT1	subgroup 3
DDX5	subgroup 3
JPT1	subgroup 3
KPNA2	subgroup 3
RPP40	subgroup 3
CAPRIN1	subgroup 3
PSME3	subgroup 3
BAZ2A	subgroup 3
DLGAP4	subgroup 3
