# Supplementary material for: USP39 promotes hepatocellular carcinogenesis through regulating alternative splicing in cooperation with SRSF6/HNRNPC
Source: Cell Death Dis. 2023 Oct 11;14(10):670. doi: 10.1038/s41419-023-06210-3 (PMC10567755; doi:10.1038/s41419-023-06210-3)
Supplement: Supplementary file 3 — Table S2 [file 41419_2023_6210_MOESM3_ESM.xlsx]

## Sheet: Sheet1
Spliceosome core proteins. Related to Figure 1
Gene Symbol - SpliceosomeDB	Complex -SpliceosomeDB	Class / family -SpliceosomeDB
CCAR1	A complex	Recruited at A complex
CHERP	A complex	17S U2 snRNP associated
HNRNPA1	A complex	hnRNP
HNRNPAB	A complex	hnRNP
PRPF40A	A complex	Recruited at A complex
PUF60	A complex	17S U2 snRNP associated
RBM10	A complex	Recruited at A complex
RBM17	A complex	17S U2 snRNP associated
RBM25	A complex	Recruited at A complex
RBM5	A complex	Recruited at A complex
SF1	A complex	Recruited at A complex
SMNDC1	A complex	17S U2 snRNP associated
SUGP1	A complex	Recruited at A complex
THRAP3	A complex	Recruited at A complex
U2AF1	A complex	17S U2 snRNP associated
U2AF2	A complex	17S U2 snRNP associated
U2SURP	A complex	17S U2 snRNP associated
DHX15	A complex, B complex	17S U2 snRNP associated
RNU1-1	A complex, B complex, U1 snRNP	U1 snRNP
SNRNP70	A complex, B complex, U1 snRNP	U1 snRNP
SNRPA	A complex, B complex, U1 snRNP	U1 snRNP
SNRPC	A complex, B complex, U1 snRNP	U1 snRNP
IK	B complex	Recruited at B complex
MFAP1	B complex	Recruited at B complex
PQBP1	B complex	PRP19 complex
PRPF38A	B complex	Recruited at B complex
SMU1	B complex	Recruited at B complex
TFIP11	B complex	Recruited at B complex
WBP11	B complex	PRP19 complex
WBP4	B complex	Recruited at B complex
ZMAT2	B complex	Recruited at B complex
AQR	B complex, Bact complex, C complex, P complex	PRP19 related
BCAS2	B complex, Bact complex, C complex, P complex	PRP19 complex
BUD31	B complex, Bact complex, C complex, P complex	PRP19 related
CDC5L	B complex, Bact complex, C complex, P complex	PRP19 complex
CRNKL1	B complex, Bact complex, C complex, P complex	PRP19 related
CTNNBL1	B complex, Bact complex, C complex, P complex	PRP19 complex
CWC15	B complex, Bact complex, C complex, P complex	PRP19 complex
ISY1	B complex, Bact complex, C complex, P complex	PRP19 related
PLRG1	B complex, Bact complex, C complex, P complex	PRP19 complex
PPIE	B complex, Bact complex, C complex, P complex	PRP19 related
PPIL1	B complex, Bact complex, C complex, P complex	PRP19 related
PPIL4	B complex, Bact complex, C complex, P complex
PRPF19	B complex, Bact complex, C complex, P complex	PRP19 complex
RBM22	B complex, Bact complex, C complex, P complex	PRP19 related
SNW1	B complex, Bact complex, C complex, P complex	PRP19 related
XAB2	B complex, Bact complex, C complex, P complex	PRP19 related
EFTUD2	B complex, Bact complex, C complex, U5 snRNP, tri-snRNP, P complex	U5 snRNP
PRPF8	B complex, Bact complex, C complex, U5 snRNP, tri-snRNP, P complex	U5 snRNP
SNRNP200	B complex, Bact complex, C complex, U5 snRNP, tri-snRNP, P complex	U5 snRNP
SNRNP40	B complex, Bact complex, C complex, U5 snRNP, tri-snRNP, P complex	U5 snRNP
LSM2	B complex, tri-snRNP	LSm
LSM3	B complex, tri-snRNP	LSm
LSM4	B complex, tri-snRNP	LSm
LSM5	B complex, tri-snRNP	LSm
LSM6	B complex, tri-snRNP	LSm
LSM7	B complex, tri-snRNP	LSm
NAA38	B complex, tri-snRNP	LSm
SART1	B complex, tri-snRNP	tri-snRNP
USP39	B complex, tri-snRNP	tri-snRNP
PPIH	B complex, U4/U6 snRNP, tri-snRNP	U4/U6 snRNP
PRPF3	B complex, U4/U6 snRNP, tri-snRNP	U4/U6 snRNP
PRPF31	B complex, U4/U6 snRNP, tri-snRNP	U4/U6 snRNP
PRPF4	B complex, U4/U6 snRNP, tri-snRNP	U4/U6 snRNP
RNU4-1	B complex, U4/U6 snRNP, tri-snRNP	U4/U6 snRNP
NHP2L1	B complex, U4/U6 snRNP, tri-snRNP	U4/U6 snRNP
DDX23	B complex, U5 snRNP, tri-snRNP	U5 snRNP
PRPF6	B complex, U5 snRNP, tri-snRNP	U5 snRNP
TXNL4A	B complex, U5 snRNP, tri-snRNP	U5 snRNP
CWC25	Bact complex	Recruited at Bact complex
PPIL2	Bact complex	Recruited at Bact complex
PRCC	Bact complex	Recruited at Bact complex
GPATCH1	Bact complex, C complex	Recruited at Bact complex
RBMX2	Bact complex, C complex	RES complex
SAP18	Bact complex, C complex	EJC/mRNP
BUD13	Bact complex, C complex, P complex	RES complex
CCDC12	Bact complex, C complex, P complex	Recruited at Bact complex
CDC40	Bact complex, C complex, P complex	Second step factors
CWC22	Bact complex, C complex, P complex	Recruited at Bact complex
CWC27	Bact complex, C complex, P complex	Recruited at Bact complex
DHX16	Bact complex, C complex, P complex	Recruited at Bact complex
EIF4A3	Bact complex, C complex, P complex	EJC/mRNP
GPKOW	Bact complex, C complex, P complex	Recruited at Bact complex
RNF113A	Bact complex, C complex, P complex	Recruited at Bact complex
SNIP1	Bact complex, C complex, P complex	RES complex
ZNF830	Bact complex, C complex, P complex	Recruited at Bact complex
DHX35	C complex	Recruited at C complex
PRPF18	C complex	Second step factors
C1orf55	C complex, P complex	Recruited at C complex
C9orf78	C complex, P complex	Recruited at C complex
CACTIN	C complex, P complex	Recruited at C complex
CDK10	C complex, P complex	Recruited at C complex
CXorf56	C complex, P complex	Recruited at C complex
DDX41	C complex, P complex	Recruited at C complex
DGCR14	C complex, P complex	Recruited at C complex
DHX8	C complex, P complex	Second step factors
FAM32A	C complex, P complex	Recruited at C complex
FAM50A	C complex, P complex	Recruited at C complex
FRA10AC1	C complex, P complex	Recruited at C complex
HNRNPC	C complex, P complex	hnRNP
HSPA8	C complex, P complex	PRP19 complex
LENG1	C complex, P complex	Recruited at C complex
MAGOH	C complex, P complex	EJC/mRNP
NOSIP	C complex, P complex	Recruited at C complex
PPIG	C complex, P complex	Recruited at C complex
PPIL3	C complex, P complex	Recruited at C complex
PPWD1	C complex, P complex	Recruited at C complex
RBM8A	C complex, P complex	EJC/mRNP
SLU7	C complex, P complex	Second step factors
SRRM2	C complex, P complex	SR related
SYF2	C complex, P complex	Recruited at C complex
WDR83	C complex, P complex	Recruited at C complex
Gene Symbol - SpliceosomeDB	Complex -SpliceosomeDB	Class / family -SpliceosomeDB
CD2BP2	U5 snRNP, tri-snRNP	U5 snRNP
