# Supplementary material for: USP39 promotes hepatocellular carcinogenesis through regulating alternative splicing in cooperation with SRSF6/HNRNPC
Source: Cell Death Dis. 2023 Oct 11;14(10):670. doi: 10.1038/s41419-023-06210-3 (PMC10567755; doi:10.1038/s41419-023-06210-3)
Supplement: Supplementary file 4 — Table S3 [file 41419_2023_6210_MOESM4_ESM.xlsx]

## Sheet: Sheet1
RBP motif enrichment analyses of 5' and 3' splice junction sequences (cassette exons vs backgroup exons). Related to Figure 6
Motif enrichment analysis in shUSP39-actived cassette exons (5’splicing sites)
Name	consensus	q-value (Benjamini)	%_of Targets Sequences with Motif	%_of Background Sequences with Motif
TIA1	TTTTTTATTTT	0	0.1168	0.0496
ELAVL2	TTTTTTATTTT	0	0.1168	0.0496
ELAVL4	TTTTTTATTTT	0	0.1168	0.0496
TIAL1	TTTTTTATTTT	0	0.1168	0.0496
PABPC4	AAAAAAA	0.0081	0.4182	0.3251
TIA1	TTTTTTG	0.0123	0.3668	0.2802
RALY	TTTTTTG	0.0129	0.3388	0.2556
HNRNPC	TTTTTN	0.0129	0.4089	0.3206
HNRNPCL1	ATTTTTT	0.0131	0.3762	0.2916
PABPC1	AAAAA	0.0131	0.4089	0.3225
ELAVL1	TTTTT	0.0131	0.4089	0.3225
U2AF2	TTTTT	0.0131	0.4089	0.3225
HNRNPC	ATTTTTT	0.0131	0.3762	0.2914
HNRNPC	TTTTT	0.0131	0.4089	0.3225
HNRNPC	TTTTT	0.0131	0.4089	0.3225
SART3	AGAAAAA	0.0155	0.472	0.3872
PABPC1	AGAAAAA	0.0155	0.472	0.3872
ELAVL2	TTTTATTTT	0.0214	0.2477	0.1806
KHDRBS1	YTAAAW	0.0222	0.6682	0.5873
ELAVL1	TTGGTTT	0.0253	0.4322	0.353
RBMX	TCAAAA	0.0254	0.1238	0.0768
KHDRBS3	AWAAAAA	0.0256	0.5584	0.4774
TIA1	TTTTTTC	0.0261	0.4322	0.3541
FUS	TTTTTTT	0.0273	0.1168	0.0738
FUS	AAAAAAA	0.0273	0.1168	0.0738
SFPQ	TTTTTTT	0.0273	0.1168	0.0738
NUDT21	TGTA	0.0273	0.5304	0.4505
KHDRBS1	TTTTTTT	0.0273	0.1168	0.0738
KHDRBS1	TTTTTTT	0.0273	0.1168	0.0738
KHDRBS1	TTTTTT	0.0273	0.1963	0.1416
HNRNPU	TTTTTTT	0.0273	0.1168	0.0738
FMR1	TTTTTTT	0.0273	0.1168	0.0738
HNRNPU	TTTTTTT	0.0273	0.1168	0.0738
HNRNPU	AAAAAAA	0.0273	0.1168	0.0738
IGHMBP2	AAAAAAA	0.0273	0.1168	0.0738
HNRNPU	AAAAAAA	0.0273	0.1168	0.0738
DDX19B	TTTTTTT	0.0273	0.1168	0.0738
FMR1	TTTTTTT	0.0273	0.1168	0.0738
SYNCRIP	AAAAAAA	0.0273	0.1168	0.0738
SYNCRIP	AAAAAAA	0.0273	0.1168	0.0738
SYNCRIP	TTTTTTT	0.0273	0.1168	0.0738
ELAVL4	TTTTTTT	0.0273	0.1168	0.0738
SYNCRIP	TTTTTTT	0.0273	0.1168	0.0738
SYNCRIP	AAAAAAA	0.0273	0.1168	0.0738
NOVA2	TTTTTTT	0.0273	0.1168	0.0738
FMR1	AAAAAAA	0.0273	0.1168	0.0738
KHDRBS3	TTTTTTT	0.0273	0.1168	0.0738
PCBP1	TTTTTTT	0.0273	0.1168	0.0738
TIAL1	ATTM	0.0273	0.7009	0.6292
HNRNPA1	TTTTTTT	0.0273	0.1168	0.0738
PCBP1	TTTTTTT	0.0273	0.1168	0.0738
TIAL1	CTTTTTV	0.0273	0.2897	0.2266
ELAVL4	TTTTTTT	0.0273	0.1168	0.0738
ELAVL4	AAAAAAA	0.0273	0.1168	0.0738
AGO2	AAAAAAAAA	0.0273	0.1893	0.1356
PABPC1	AAAAAAA	0.0273	0.1168	0.0738
DAZAP1	TTTTTTT	0.0273	0.1168	0.0738
HNRNPK	AAAAAAA	0.0273	0.1168	0.0738
DAZAP1	AAAAAAA	0.0273	0.1168	0.0738
PTBP1	TTTTTTT	0.0273	0.1168	0.0738
PTBP1	TTTTTTT	0.0273	0.1168	0.0738
ELAVL1	TTTTTTT	0.0273	0.1168	0.0738
ELAVL3	TTTTTTT	0.0273	0.1168	0.0738
ELAVL1	TTTTTTT	0.0273	0.1168	0.0738
HNRNPA1	TTTTTTT	0.0273	0.1168	0.0738
HNRNPA1	AAAAAAA	0.0273	0.1168	0.0738
RBM5	AAAAAAA	0.0273	0.1168	0.0738
KHDRBS2	TTTTTTT	0.0273	0.1168	0.0738
PCBP1	TTTTTTT	0.0273	0.1168	0.0738
CPEB4	CTTTTTT	0.0273	0.3972	0.3259
PABPC1	AAAAAAA	0.0273	0.1168	0.0738
PCBP1	AAAAAAA	0.0273	0.1168	0.0738
U2AF2	TTTTTTT	0.0273	0.1168	0.0738
NOVA1	TTTTTTT	0.0273	0.1168	0.0738
FMR1	TTTTTTT	0.0273	0.1168	0.0738
PCBP2	TTTTTTT	0.0273	0.1168	0.0738
HNRNPK	TTTTTTT	0.0273	0.1168	0.0738
FMR1	TAGCGGCTGG	0.0273	0.028	0.0096
PPIE	WWWWWW	0.0273	0.6121	0.5371
SRSF10	AAAGACAAA	0.0273	0.1379	0.0941
HNRNPD	AAAAAAA	0.0273	0.1168	0.0738
PPIE	AAAAAA	0.0273	0.1963	0.1416
DDX19B	TTTTTT	0.0273	0.1963	0.1416
PPIE	TTTTTT	0.0273	0.1963	0.1416
KHDRBS2	RATAAAA	0.0273	0.4276	0.3552
TIA1	TTTTTTTTT	0.0273	0.1893	0.1356
HNRNPC	TTTTTTT	0.0273	0.1168	0.0738
ELAVL2	CTTTTC	0.0273	0.6075	0.5336
MSI1	TAGTTAG	0.0273	0.278	0.2155
ELAVL2	MTTTTTA	0.0273	0.2897	0.2266
HNRNPC	TTTTTTT	0.0273	0.1168	0.0738
KHDRBS3	GATAAACV	0.0273	0.2687	0.2081
ELAVL2	TTTTATTTT	0.0273	0.1939	0.1414
KHSRP	TAGGTA	0.0273	0.0607	0.0323
RBMX	TCAAA	0.0273	0.2804	0.2199
HNRNPC	TTTTTTT	0.0273	0.1168	0.0738
XPO5	GTTT	0.0273	0.6168	0.5471
MSI1	TAGTWAG	0.0273	0.3037	0.242
IGHMBP2	AAAAAAAA	0.0273	0.0724	0.0414
PABPC1	AAAAAAAA	0.0273	0.0724	0.0414
HNRNPC	TTTTTTT	0.0273	0.1168	0.0738
EIF4A3	TTTTTT	0.0273	0.1963	0.1416
EIF4A3	TTTTTT	0.0273	0.1963	0.1416
EIF4A3	TTTTTT	0.0273	0.1963	0.1416
OAS1	TTGA	0.0275	0.5841	0.515
ELAVL1	TTTT	0.0307	0.6659	0.5997
SSB	TTTT	0.0307	0.6659	0.5997
RNASEL	AAAA	0.0307	0.6659	0.5997
CELF1	TGTTT	0.0316	0.3621	0.299
KHDRBS1	ATAAAAR	0.0366	0.3248	0.2647
PABPC3	GAAAACC	0.0433	0.3645	0.3036
CPEB2	CTTTTTT	0.0454	0.4042	0.3421
TIAL1	GTTTTTTTTG	0.0478	0.0514	0.0276
Motifs enrichment analysis in shUSP39-actived cassette exons (3’splicing sites)
Name	Consensus	q-value (Benjamini)	%_of Target Sequences with Motif	%_of Background Sequences with Motif
TIA1	TTTTTTATTTT	0.0001	0.1111	0.0495
ELAVL2	TTTTTTATTTT	0.0001	0.1111	0.0495
ELAVL4	TTTTTTATTTT	0.0001	0.1111	0.0495
TIAL1	TTTTTTATTTT	0.0001	0.1111	0.0495
RALY	TTTTTTG	0.0053	0.3428	0.2526
TIA1	TTTTTTG	0.0145	0.3641	0.278
PTBP1	CTTTTCT	0.0193	0.565	0.4742
SART3	AGAAAAA	0.0296	0.4704	0.3848
PABPC1	AGAAAAA	0.0296	0.4704	0.3848
PPIE	AAAAAA	0.0296	0.2033	0.14
DDX19B	TTTTTT	0.0296	0.2033	0.14
PPIE	TTTTTT	0.0296	0.2033	0.14
PABPC1	ACDAATM	0.0296	0.4326	0.3492
RBM28	GWGTAGW	0.0296	0.234	0.1674
KHDRBS3	AWAAAAA	0.0296	0.5603	0.4772
TIA1	TTTTTTTTT	0.0296	0.1939	0.1343
TIA1	TTTTTTC	0.0296	0.4303	0.3505
FMR1	TAGCGGCTGG	0.0296	0.0284	0.0088
PABPC1	AAAAA	0.0296	0.3972	0.3206
ELAVL2	CTTTTC	0.0296	0.6147	0.5352
HNRNPCL1	ATTTTTT	0.0296	0.3617	0.2889
KHDRBS1	YTAAAW	0.0296	0.669	0.5839
KHDRBS1	TTTTTT	0.0296	0.2033	0.14
AGO2	AAAAAAAAA	0.0296	0.1939	0.1343
QKI	CTAAT	0.0296	0.1584	0.105
ELAVL1	TTTTT	0.0296	0.3972	0.3206
ELAVL1	TTTTTTT	0.0296	0.3712	0.2983
U2AF2	TTTTT	0.0296	0.3972	0.3206
HNRNPC	TTTTTN	0.0296	0.3972	0.3186
HNRNPC	TTTTT	0.0296	0.3972	0.3206
HNRNPC	TTTTT	0.0296	0.3972	0.3206
HNRNPC	ATTTTTT	0.0296	0.3617	0.2887
EIF4A3	TTTTTT	0.0296	0.2033	0.14
EIF4A3	TTTTTT	0.0296	0.2033	0.14
EIF4A3	TTTTTT	0.0296	0.2033	0.14
SSB	TTTT	0.0329	0.6714	0.5976
RNASEL	AAAA	0.0329	0.6714	0.5976
ELAVL1	TTTT	0.0329	0.6714	0.5976
RBM24	WGTGTGA	0.0414	0.3191	0.2531
RBMX	ATCCCA	0.0416	0.0898	0.0534
Motif enrichment analysis in shUSP39-repressed cassette exons (5’splicing sites)
Name	Consensus	FDR_deficient	%_Of Target Sequences with Motif	%_Of Background Sequences with Motif
IFIH1	TCCG	0.038981	0.1617	0.2287
KHSRP	TGCATG	0.038981	0.0137	0.0427
RBFOX2	TGCATG	0.038981	0.0137	0.0427
RBFOX2	TGCATG	0.038981	0.0137	0.0427
RBFOX2	TGCATG	0.038981	0.0137	0.0427
RBFOX1	TGCATG	0.038981	0.0137	0.0427
RBFOX1	TGCATG	0.038981	0.0137	0.0427
RBFOX2	TGCATG	0.038981	0.0137	0.0427
RBFOX2	TGCATG	0.038981	0.0137	0.0427
RBFOX1	TGCATG	0.038981	0.0137	0.0427
RBFOX1	TGCATG	0.038981	0.0137	0.0427
ADAR	GCGC	0.038981	0.0729	0.1274
DHX9	GCGC	0.038981	0.0729	0.1274
KHSRP	TAGTAT	0.038981	0.0023	0.0228
KHSRP	TAGTAT	0.038981	0.0023	0.0228
RBM4	GCGCGGG	0.011428	0.0319	0.0814
RBM14	GCGCGGG	0.011428	0.0319	0.0814
Motif enrichment analysis in shUSP39-repressed cassette exons (3’splicing sites)
Name	Consensus	FDR_deficient	x_Of Target Sequences with Motif	x_Of Background Sequences with Motif
DDX58	GGCG	0.012609	0.1731	0.255
SRSF6	WSCGKM	0.005243	0.3508	0.4539
IFIH1	TCCG	1.03e-05	0.1253	0.2336
