# Supplementary material for: USP39 promotes hepatocellular carcinogenesis through regulating alternative splicing in cooperation with SRSF6/HNRNPC
Source: Cell Death Dis. 2023 Oct 11;14(10):670. doi: 10.1038/s41419-023-06210-3 (PMC10567755; doi:10.1038/s41419-023-06210-3)
Supplement: Supplementary file 5 — Table S4 [file 41419_2023_6210_MOESM5_ESM.xlsx]

## Sheet: Sheet1
Demographic information of the in-house HCC cohort.
Total number of patients	66
Features
Gender
Male	53
Female	13
Age, y
≤60	60
>60	6
Hepatitis B surface antigen a
Negative	7
Positive	59
Serum α-fetoprotein level, ng/mL
<400	38
≥400	28
Tumor size, cm
<5	15
≥ 5	51
Tumor stage (AJCC)
I/ II	50
III/Ⅳ	16
