# Supplementary material for: USP39 promotes hepatocellular carcinogenesis through regulating alternative splicing in cooperation with SRSF6/HNRNPC
Source: Cell Death Dis. 2023 Oct 11;14(10):670. doi: 10.1038/s41419-023-06210-3 (PMC10567755; doi:10.1038/s41419-023-06210-3)
Supplement: Supplementary file 6 — Table S5 [file 41419_2023_6210_MOESM6_ESM.xlsx]

## Sheet: Sheet1
The sequences of PCR primers, qPCR primers, siRNA and shRNA.
Name	Sequence
PCR Primer
KANK2	s: GGACCCAGGGAAGGCAGC
	as: AAGTCACTTGAGGGACTGCG
NEK6	s: CAGCGGCAGCCGAGC
	as: CTGCACCTTCTTCAGAGCCA
ZNF655	s: CGCGAGTGTGTAGGTGACAG
	as: GAGGGGCACACAGCATAAGT
Sfi1	s: GGAAGAGTATTTCCCTCTAAAGCCA
	as: TCTGCTCAATCTGAGACCGC
CEP63	s: TGGAAAAGCGACTCAGAGCA
	as: AACCAAGGGGAGATACAGGC
GAPDH	s: ACCACAGTCCATGCCATC
	as: TCCACCCTGTTGCTG
Dync1i2	s: CTTAGGCGAGGGACGTTACC
	as: CCATACAAGGGCCACACCAT
XPO1	s: ATAGCCCAAAAATGCCGCAG
	as: CCTGCCGTAGGGCTATTTCT
YAP2	s: GGTTACTGGGACTGTAGCGT
	as: TCACCTTGAATCTTGGGAAGCTCT
Minigene	s: CGTTTAAACTTAAGCTTGGTACCGAGC
	as: TGATCAGCGGGTTTAAACGGGCC
qPCR Primer
USP39	s: TGCCTTCCAGACAACTATGAGA
	as: TGCTTTGTGAAAGTGGGCTTC
18S	s: CTCTTAGCTGAGTGTCCCGC
	as: CTGATCGTCTTCGAACCTCC
KANK2-cassette	s: CAATCCTGCTCCAATCCCGC
	as: AACACCTGGAACACATGGTCA
KANK2-downstream	s: CAGGTGAGATCCAGTCTCCA
	as: AGACTTGAACCCCTACCCAG
NEK6-cassette	s: TCTGTTGGAAAGAGAAAAGTTGC
	as: GATTTGAGGACTCAGGGGGC
NEK6-downstream	s: AATTTGTGTCTCTTCCAGTGTTC
	as: TCCAAGCGCTCTAGAATGTGA
ZNF655-cassette	s: TCTCATTCCTCAGAGCAGCCA
	as: TGAACAGGGTCCAGGTATCC
ZNF655-downstream	s: TGGGACGGTTTTTAGTGTGT
	as: AAAGCACTTGCCTGGGTATGA
Sfi1-cassette	s: GCTTGTGTTAGGCTCCCAGT
	as: GAGATGAGCGTGGGTCACAT
Sfi1-downstream	s: TTTAGCTGCTGCACAGGTTCT
	as: CCTGAGAGCCAGGGATGAAA
CEP63-cassette	s: GGAATTGGATATTTGGGGCCT
	as: TATCCGACGCTTGTCCTCTTG
CEP63-downstream	s: TTTGTGTCTCTTCCAGTGTTCCT
	as: CTTCAATATGGGCATCCAAGCG
KANK2-S	s: CCCAGGGAAGGCAGCG
	as: GTGTGGCCCTTCTCGATGTC
KANK2-T	s: AGGATGGAGCTAAGCCCTGA
	as: GTTGACCACGTAGTCCAGCA
siRNA
USP39-1	s: AGCAGCAAAUUGCAAACUU
	as: AAGUUUGCAAUUUGCUGCU
USP39 -2	s: GAGCUGAUGAGAAAGCUCU
	as: AGAGCUUUCUCAUCAGCUC
HnrnpC	s: CUUUCAACGGGACUAUUAU
	as: AUAAUAGUCCCGUUGAAAG
SRSF6	s: GCUUAUUGUAGAAAAUCUU
	as: AAGAUUUUCUACAAUAAGC
shRNA
USP39-1	s: CCCGTACCTGGACACCATTAA
	as: TTAATGGTGTCCAGGTACGGG
USP39-2	s: AAGTTGCCTCCATATCTAATC
	as: GATTAGATATGGAGGCAACTT
USP39-3 (used in Fig. 3 and S6)	s: GTAGTTGAAGAACAGATAA
	as: TTATCTGTTCTTCAACTAC
USP39-4 (used in Fig. S5 and S7)	s: CCAGATGTGTGTAACTTAT
	as: ATAAGTTACACACATCTGG
KANK2-S	s: GCCGGAGCGCGCAAGGTAA
	as: TTACCTTGCGCGCTCCGGC
KANK2-L	s: GGAGAGAGACAAAGCAAGA
	as: TCTTGCTTTGTCTCTCTCC
